# Supplementary material for: First report of pathogenic Leptospira spp. isolated from urine and kidneys of naturally infected cats
Source: PLoS One. 2020 Mar 10;15(3):e0230048. doi: 10.1371/journal.pone.0230048 (PMC7064249; doi:10.1371/journal.pone.0230048)
Supplement: S1 Data — (XLSX) [file pone.0230048.s001.xlsx]

## Sheet: S1
Species	Serogroup	Serovar	Strain
L. interrogans	Icterohaemorrhagiae	Icterohaemorrhagiae	RGA
	Pyrogenes	Pyrogenesj	Salinem
	Canicola	Canicola	Hond Utrecht IV
	Hebdomadis	Hebdomadis	Hebdomadis
	Pomona	Pomona	Pomona
	Bataviae	Bataviae	Swart
	﻿Sejroe	Hardjo	Hardjoprajitno
	Australis	Australis	Ballico
	Icterohaemorrhagiae	Lai	Lai
	Autumnalis	Autumnalis	Akiyami A
	﻿Icterohaemorrhagiae	Copenhageni	Fiocruz L1-130
	Celledoni	Celledoni	Celledoni
	Djasiman	Djasiman	Djasiman
L. borgpetersenii	Ballum	Ballum	Mus 127
	Hardjobovis	Hardjobovis	Strain 11
	Javanica	Javanica	Veldrat Bataviaee 46
	Tarassovi	Tarassovi	Perepelitsin
L. kirschneri	Grippotyphosa	Grippotyphosa	Moskva v
L. kmetyi	Cynopteri	Cynopteri	3522c
	﻿Tarassovi	Malaysia	Bejo-iso9
