# Supplementary material for: First report of pathogenic Leptospira spp. isolated from urine and kidneys of naturally infected cats
Source: PLoS One. 2020 Mar 10;15(3):e0230048. doi: 10.1371/journal.pone.0230048 (PMC7064249; doi:10.1371/journal.pone.0230048)
Supplement: S2 Data — (XLSX) [file pone.0230048.s002.xlsx]

## Sheet: S2
Primer	Sequence
16S rRNA – forward	5’GAACTGAGACACGGTCCAT3’
16S rRNA – reverse	5’GCCTCAGCGTCAGTTTTAGG3’
lipL32 – forward	5’ATCTCCGTTGCACTCTTTGC3’
lipL32 – reverse	5’ACCATCATCATCATCGTCCA3’
