# Supplementary material for: First report of pathogenic Leptospira spp. isolated from urine and kidneys of naturally infected cats
Source: PLoS One. 2020 Mar 10;15(3):e0230048. doi: 10.1371/journal.pone.0230048 (PMC7064249; doi:10.1371/journal.pone.0230048)
Supplement: S3 Data — (XLSX) [file pone.0230048.s003.xlsx]

## Sheet: S3
Species	Serovar	Strain
L. borgpetersenii	Hardjobovis	117123
L. interrogans	Hebdomadis	Hebdomadis
L. weilii	Celledoni	Celledoni
L. kmetyi	Malaysia	Bejo-ISO9
L. interrogans	Pomona	Pomona
L. borgpetersenii	Tarassovi	Perepelitsin
L. interrogans	Pyrogenes	Salinem
L. kirschneri	Cynopteri	3522C
L. interrogans	Lai	Lai
L. interrogans	Icterohaemorrhagiae	RGA
L. interrogans	Bataviae	Swart
L. borgpetersenii	Javanica	Veldrat Bataviae 46
L. interrogans	Autumnalis	Akiyami A
L. borgpetersenii	Ballum	Mus 127
L. interrogans	Djasiman	Djasiman
L. biflexa	Patoc	Patoc I
