# Supplementary material for: First report of pathogenic Leptospira spp. isolated from urine and kidneys of naturally infected cats
Source: PLoS One. 2020 Mar 10;15(3):e0230048. doi: 10.1371/journal.pone.0230048 (PMC7064249; doi:10.1371/journal.pone.0230048)
Supplement: S5 Data — (XLSX) [file pone.0230048.s005.xlsx]

## Sheet: S5
Shelter 1	S.NO	DS	Sex	GRIPPOTYPHOSA	ICTEROHAEMORRHAGIAE	AUSTRALIS	CANICOLA	POMONA	BATAVIAE	HARDJOBOVIS	AUTUMNALIS	JAVANICA	HEBDOMADIS	LAI	BALLUM	PYROGENES	CYNOPTERI	BEJO	PATOC	CELLEDONI	TRASSOVI	HARTJINO	Copen	DIGIZAMN
1	1	20.6.17	M	N	N	N	N	N	N	N	N	N	N	N	N	N	N	N	N	N	N	N	N	N
1	2	20.6.17	F	N	N	N	N	N	Bataviae 1:200	N	N	N	N	N	N	N	N	N	N	N	N	N	N	N
1	3	20.6.17	F	N	N	N	N	N	N	N	N	N	N	N	N	N	N	N	N	N	N	N	N	N
1	4	20.6.17	M	N	N	N	N	N	N	N	N	N	N	N	N	N	N	N	N	N	N	N	N	N
1	5	20.6.17	M	N	N	N	N	N	N	N	N	N	N	N	N	N	N	N	N	N	N	N	N	N
1	6	20.6.17	F	N	N	N	N	N	N	N	N	N	N	N	N	N	N	N	N	N	N	N	N	N
1	7	20.6.17	M	N	N	N	N	N	N	N	N	N	N	N	N	N	N	N	N	N	N	N	N	N
1	8	20.6.17	F	N	N	N	N	N	N	N	N	N	N	N	N	N	N	N	N	N	N	N	N	N
1	9	20.6.17	M	N	N	N	N	N	N	N	N	N	N	N	N	N	N	N	N	N	N	N	N	N
1	10	20.6.17	M	N	N	N	N	N	N	N	N	N	N	N	N	N	N	N	N	N	N	N	N	N
1	11	20.6.17	F	N	N	N	N	N	Bataviae 1:200	N	N	N	N	N	N	N	N	N	N	N	N	N	N	N
1	12	27.6.17	M	N	N	N	N	N	Bataviae 1:100	N	N	N	N	N	N	N	N	N	N	N	N	N	N	N
1	13	27.6.17	F	N	N	N	N	N	N	N	N	N	N	N	N	N	N	N	N	N	N	N	N	N
1	14	27.6.17	F	N	N	N	N	N	Bataviae 1:100	N	N	N	N	N	N	N	N	N	N	N	N	N	N	N
1	15	27.6.17	M	N	N	N	N	N	Bataviae 1:100	N	N	Javanica 1:100	N	N	N	N	N	N	N	N	N	N	N	N
1	16	27.6.17	F	N	N	N	N	N	N	N	N	N	N	N	N	N	N	N	N	N	N	N	N	N
1	17	27.6.17	M	N	N	N	N	N	N	N	N	N	N	N	N	N	N	N	N	N	N	N	N	N
1	18	27.6.17	F	N	N	N	N	N	Bataviae 1:1600	N	N	N	N	N	N	N	N	N	N	N	N	N	N	N
1	19	4.7.17	M	N	N	N	N	N	Bataviae 1:800	N	N	N	N	N	N	N	N	N	N	N	N	N	N	N
1	20	4.7.17	M	N	N	N	N	N	N	N	N	N	N	N	N	N	N	N	N	N	N	N	N	N
1	21	4.7.17	F	N	N	N	N	N	N	N	N	N	N	N	N	N	N	N	N	N	N	N	N	N
1	22	4.7.17	M	N	N	N	N	N	N	N	N	N	N	N	N	N	N	N	N	N	N	N	N	N
1	23	4.7.17	F	N	N	N	N	N	Bataviae 1:200	N	N	N	N	N	N	N	N	N	N	N	N	N	N	N
1	24	4.7.17	M	N	N	N	N	N	N	N	N	N	N	N	N	N	N	N	N	N	N	N	N	N
1	25	4.7.17	F	N	N	N	N	N	N	N	N	N	N	N	N	N	N	N	N	N	N	N	N	N
1	26	4.7.17	M	N	N	N	N	N	N	N	N	N	N	N	N	N	N	N	N	N	N	N	N	N
1	27	4.7.17	M	N	N	N	N	N	N	N	N	N	N	N	N	N	N	N	N	N	N	N	N	N
1	28	18.7.17	F	N	N	N	N	N	N	N	N	N	N	N	N	N	N	N	N	N	N	N	N	N
1	29	18.7.17	M	N	N	N	N	N	N	N	N	N	N	N	N	N	N	N	N	N	N	N	N	N
1	30	18.7.17	M	N	N	N	N	N	Bataviae 1:200	N	N	N	N	N	N	N	N	N	N	N	N	N	N	N
1	31	18.7.17	F	N	N	N	N	N	N	N	N	N	N	N	N	N	N	N	N	N	N	N	N	N
1	32	18.7.17	M	N	N	N	N	N	N	N	N	N	N	N	N	N	N	N	N	N	N	N	N	N
1	33	18.7.17	M	N	N	N	N	N	Bataviae 1:400	N	N	N	N	N	N	N	N	N	N	N	N	N	N	N
1	34	18.7.17	F	N	N	N	N	N	N	N	N	N	N	N	N	N	N	N	N	N	N	N	N	N
1	35	18.7.17	M	N	N	N	N	N	N	N	N	N	N	N	N	N	N	N	N	N	N	N	N	N
1	36	18.7.17	F	N	N	N	N	N	N	N	N	N	N	N	N	N	N	N	N	N	N	N	N	N
1	37	18.7.17	M	N	N	N	N	N	N	N	N	N	N	N	N	N	N	N	N	N	N	N	N	N
1	38	8.8.17	M	N	N	N	N	N	N	N	N	N	N	N	N	N	N	N	N	N	N	N	N	N
1	39	8.8.17	M	N	N	N	N	N	N	N	N	N	N	N	N	N	N	N	N	N	N	N	N	N
1	40	8.8.17	M	N	N	N	N	N	N	N	N	N	N	N	N	N	N	N	N	N	N	N	N	N
1	41	8.8.17	F	N	N	N	N	N	N	N	N	N	N	N	N	N	N	N	N	N	N	N	N	N
1	42	8.8.17	M	N	N	N	N	N	N	N	N	N	N	N	N	N	N	N	N	N	N	N	N	N
1	43	5.9.17	M	N	N	N	N	N	N	N	N	N	N	N	N	N	N	N	N	N	N	N	N	N
1	44	5.9.17	M	N	N	N	N	N	N	N	N	N	N	N	N	N	N	N	N	N	N	N	N	N
1	45	5.9.17	F	N	N	N	N	N	N	N	N	N	N	N	N	N	N	N	N	N	N	N	N	N
1	46	5.9.17	M	N	N	N	N	N	N	N	N	N	N	N	N	N	N	N	N	N	N	N	N	N
1	47	19.10.17	M	N	N	N	N	N	N	N	N	N	N	N	N	N	N	N	N	N	N	N	N	N
1	48	19.10.17	M	N	N	N	N	N	N	N	N	N	N	N	N	N	N	N	N	N	N	N	N	N
Total	n=10/48; 20.8%		F: 18; M: 30	0	0	0	0	0	n=10/48; 20.8%	0	0	n=1/48; 2.08%	0	0	0	0	0	0	0	0	0	0	0	0
SD	Date of sampling
SNO	Sample number
F	Female
M	Male
