# Supplementary material for: First report of pathogenic Leptospira spp. isolated from urine and kidneys of naturally infected cats
Source: PLoS One. 2020 Mar 10;15(3):e0230048. doi: 10.1371/journal.pone.0230048 (PMC7064249; doi:10.1371/journal.pone.0230048)
Supplement: S6 Data — (XLSX) [file pone.0230048.s006.xlsx]

## Sheet: S6
Shelter 2	S.NO	DS	Sex	GRIPPOTYPHOSA	ICTEROHAEMORRHAGIAE	AUSTRALIS	CANICOLA	POMONA	BATAVIAE	HARDJOBOVIS	AUTUMNALIS	JAVANICA	HEBDOMADIS	LAI	BALLUM	PYROGENES	CYNOPTERI	BEJO	PATOC	CELLEDONI	TRASSOVI	HARTJINO	Copen	DIGIZAMN
2	49	20.11.17	M	N	N	N	N	N	N	N	N	N	N	N	N	N	N	N	N	N	N	N	N	N
2	50	20.11.17	F	N	N	N	N	N	Bataviae 1:100	N	N	N	N	N	N	N	N	N	N	N	N	N	N	N
2	51	20.11.17	M	N	N	N	N	N	N	N	N	N	N	N	N	N	N	N	N	N	N	N	N	N
2	52	20.11.17	M	N	N	N	N	N	N	N	N	N	N	N	N	N	N	N	N	N	N	N	N	N
2	53	20.11.17	F	N	N	N	N	N	Bataviae 1:100	N	N	N	N	N	N	N	N	N	N	N	N	N	N	N
2	54	20.11.17	M	N	N	N	N	N	N	N	N	N	N	N	N	N	N	N	N	N	N	N	N	N
2	55	20.11.17	M	N	N	N	N	N	N	N	N	N	N	N	N	N	N	N	N	N	N	N	N	N
2	56	20.11.17	F	N	N	N	N	N	N	N	N	N	N	N	N	N	N	N	N	N	N	N	N	N
2	57	20.11.17	M	N	N	N	N	N	N	N	N	N	N	N	N	N	N	N	N	N	N	N	N	N
2	58	27.11.17	F	N	N	N	N	N	N	N	N	N	N	N	N	N	N	N	N	N	N	N	N	N
2	59	27.11.17	F	N	N	N	N	N	Bataviae 1:400	N	N	N	N	N	N	N	N	N	N	N	N	N	N	N
2	60	27.11.17	M	N	N	N	N	N	Bataviae 1:200	N	N	N	N	N	N	N	N	N	N	N	N	N	N	N
2	61	27.11.17	M	N	N	N	N	N	N	N	N	N	N	N	N	N	N	N	N	N	N	N	N	N
2	62	27.11.17	F	N	N	N	N	N	Bataviae 1:400	N	N	N	N	N	N	N	N	N	N	N	N	N	N	N
2	63	27.11.17	F	N	N	N	N	N	N	N	N	N	N	N	N	N	N	N	N	N	N	N	N	N
2	64	27.11.17	M	N	N	N	N	N	Bataviae 1:400	N	N	N	N	N	N	N	N	N	N	N	N	N	N	N
2	65	27.11.17	M	N	N	N	N	N	N	N	N	N	N	N	N	N	N	N	N	N	N	N	N	N
2	66	27.11.17	F	N	N	N	N	N	N	N	N	N	N	N	N	N	N	N	N	N	N	N	N	N
2	67	10.1.18	M	N	N	N	N	N	Bataviae 1:800	N	N	N	N	N	N	N	N	N	N	N	N	N	N	N
2	68	10.1.18	F	N	N	N	N	N	N	N	N	N	N	N	N	N	N	N	N	N	N	N	N	N
2	69	10.1.18	M	N	N	N	N	N	N	N	N	N	N	N	Ballum 1:100	N	N	N	N	N	N	N	N	N
2	70	10.1.18	M	N	N	N	N	N	N	N	N	N	N	N	N	N	N	N	N	N	N	N	N	N
2	71	10.1.18	F	N	N	N	N	N	N	N	N	N	N	N	N	N	N	N	N	N	N	N	N	N
2	72	10.1.18	M	N	N	N	N	N	N	N	N	N	N	N	N	N	N	N	N	N	N	N	N	N
2	73	10.1.18	M	N	N	N	N	N	N	N	N	N	N	N	N	N	N	N	N	N	N	N	N	N
2	74	10.1.18	F	N	N	N	N	N	N	N	N	N	N	N	N	N	N	N	N	N	N	N	N	N
2	75	10.1.18	M	N	N	N	N	N	N	N	N	N	N	N	N	N	N	N	N	N	N	N	N	N
2	76	17.2.18	M	N	N	N	N	N	N	N	N	N	N	N	N	N	N	N	N	N	N	N	N	N
2	77	17.2.18	M	N	N	N	N	N	N	N	N	N	N	N	N	N	N	N	N	N	N	N	N	N
2	78	17.2.18	F	N	N	N	N	N	Bataviae 1:400	N	N	N	N	N	N	N	N	N	N	N	N	N	N	N
2	79	17.2.18	M	N	N	N	N	N	N	N	N	N	N	N	N	N	N	N	N	N	N	N	N	N
2	80	17.2.18	M	N	N	N	N	N	Bataviae 1:200	N	N	N	N	N	N	N	N	N	N	N	N	N	N	N
2	81	17.2.18	F	N	N	N	N	N	N	N	N	N	N	N	N	N	N	N	N	N	N	N	N	N
2	82	17.2.18	M	N	N	N	N	N	Bataviae 1:100	N	N	N	N	N	N	N	N	N	N	N	N	N	N	N
Total	n=11/34; 32.3%		F: 13; M: 21	0	0	0	0	0	n=10/34;29.4%	0	0	0	0	0	n=1/34;2.9%	0	0	0	0	0	0	0	0	0
SD	Date of sampling
SNO	Sample number
F	Female
M	Male
