# Supplementary material for: First report of pathogenic Leptospira spp. isolated from urine and kidneys of naturally infected cats
Source: PLoS One. 2020 Mar 10;15(3):e0230048. doi: 10.1371/journal.pone.0230048 (PMC7064249; doi:10.1371/journal.pone.0230048)
Supplement: S7 Data — (XLSX) [file pone.0230048.s007.xlsx]

## Sheet: S7
Shelter 1	S.NO	DS	Sex	16s rRNA	LipL32 Pathogenic
1	1	20.6.17	M	N	N
1	2	20.6.17	F	P/U	P/U
1	3	20.6.17	F	N	N
1	4	20.6.17	M	N	N
1	5	20.6.17	M	N	N
1	6	20.6.17	F	N	N
1	7	20.6.17	M	N	N
1	8	20.6.17	F	N	N
1	9	20.6.17	M	N	N
1	10	20.6.17	M	N	N
1	11	20.6.17	F	P/U	P/U
1	12	27.6.17	M	P/U	P/U
1	13	27.6.17	F	N	N
1	14	27.6.17	F	N	N
1	15	27.6.17	M	P/U	P/U
1	16	27.6.17	F	N	N
1	17	27.6.17	M	N	N
1	18	27.6.17	F	N	N
1	19	4.7.17	M	N	N
1	20	4.7.17	M	N	N
1	21	4.7.17	F	N	N
1	22	4.7.17	M	N	N
1	23	4.7.17	F	N	N
1	24	4.7.17	M	N	N
1	25	4.7.17	F	N	N
1	26	4.7.17	M	N	N
1	27	4.7.17	M	N	N
1	28	18.7.17	F	N	N
1	29	18.7.17	M	N	N
1	30	18.7.17	M	N	N
1	31	18.7.17	F	N	N
1	32	18.7.17	M	N	N
1	33	18.7.17	M	N	N
1	34	18.7.17	F	N	N
1	35	18.7.17	M	N	N
1	36	18.7.17	F	N	N
1	37	18.7.17	M	N	N
1	38	8.8.17	M	N	N
1	39	8.8.17	M	N	N
1	40	8.8.17	M	N	N
1	41	8.8.17	F	N	N
1	42	8.8.17	M	N	N
1	43	5.9.17	M	N	N
1	44	5.9.17	M	N	N
1	45	5.9.17	F	N	N
1	46	5.9.17	M	N	N
1	47	19.10.17	M	N	N
1	48	19.10.17	M	N	N
				n=4/48; 8.3%	n=4/48; 8.3%
Shelter 1	S.NO	DS	Sex	16s rRNA	LipL32
2	49	20.11.17	M	N	N
2	50	20.11.17	F	N	N
2	51	20.11.17	M	P/B	N
2	52	20.11.17	M	P/B	N
2	53	20.11.17	F	P/B	N
2	54	20.11.17	M	N	N
2	55	20.11.17	M	P/B	N
2	56	20.11.17	F	P/B	N
2	57	20.11.17	M	P/B	N
2	58	27.11.17	F	P/B	N
2	59	27.11.17	F	N	N
2	60	27.11.17	M	N	N
2	61	27.11.17	M	N	N
2	62	27.11.17	F	N	N
2	63	27.11.17	F	N	N
2	64	27.11.17	M	N	N
2	65	27.11.17	M	N	N
2	66	27.11.17	F	N	N
2	67	10.1.18	M	N	N
2	68	10.1.18	F	N	N
2	69	10.1.18	M	N	N
2	70	10.1.18	M	N	N
2	71	10.1.18	F	N	N
2	72	10.1.18	M	N	N
2	73	10.1.18	M	N	N
2	74	10.1.18	F	N	N
2	75	10.1.18	M	N	N
2	76	17.2.18	M	N	N
2	77	17.2.18	M	N	N
2	78	17.2.18	F	N	N
2	79	17.2.18	M	N	N
2	80	17.2.18	M	N	N
2	81	17.2.18	F	N	N
2	82	17.2.18	M	N	N
				n=7/82; 8.5%	0
SD	Date of sampling
SNO	Sample number
F	Female
M	Male
N	Negative
P	Positive
U	Urine
K	Kidney
B	Blood
16s rRNA	Leptospiral Genus Gene
LipL32	Leptospiral Pathogenic Gene
