# Supplementary material for: First report of pathogenic Leptospira spp. isolated from urine and kidneys of naturally infected cats
Source: PLoS One. 2020 Mar 10;15(3):e0230048. doi: 10.1371/journal.pone.0230048 (PMC7064249; doi:10.1371/journal.pone.0230048)
Supplement: S8 Data — (XLSX) [file pone.0230048.s008.xlsx]

## Sheet: S8
Isolate ID	MAT; Hyperimmune sera / titre	PCR; 16s rRNA	Kidney	Urine	Accession number
Alashraf K53-UPM	Bataviae / 1:6400	L. interrogans	P		MK391604
Alashraf U53-UPM	Bataviae / 1:3200	L. interrogans		P	MK391605
Alashraf K54-UPM	Bataviae / 1:3200	L. interrogans	P		MK391606
Alashraf K61-UPM	Bataviae / 1:3200	L. interrogans	P		MK391607
Alashraf K81-UPM	Bataviae / 1:3200	L. interrogans	P		MK391608
	n=5/5; 100%	n=5/5; 100%	n=4/82; 4.87%	n=1/82; 1.2%
P	Positive
